# Supplementary material for: Charge Carrier Dynamics in Non-Fullerene Acceptor-Based Organic Solar Cells: Investigating the Influence of Processing Additives Using Transient Absorption Spectroscopy
Source: Materials (Basel). 2023 Aug 21;16(16):5712. doi: 10.3390/ma16165712 (PMC10456882; doi:10.3390/ma16165712)
Supplement: Supplementary file 1 [file materials-16-05712-s001.zip]

Archive with 1 entries (1 files):
- materials-2561926-supplementary.pdf
